# Supplementary material for: Barriers to Adopting a Plant-Based Diet in High-Income Countries: A Systematic Review
Source: Nutrients. 2024 Mar 14;16(6):823. doi: 10.3390/nu16060823 (PMC10975979; doi:10.3390/nu16060823)
Supplement: Supplementary file 1 [file nutrients-16-00823-s001.zip]

Archive with 1 entries (1 files):
- nutrients-2890354-supplementary.pdf
